# Supplementary material for: Leveraging Non-Targeted Metabolite Profiling via Statistical Genomics
Source: PLoS One. 2013 Feb 28;8(2):e57667. doi: 10.1371/journal.pone.0057667 (PMC3585405; doi:10.1371/journal.pone.0057667)
Supplement: File S1 — MS and MS/MS spectra for tyramine, coumaryl tyramine, feruloyl tyramine, and 19C2 alpha zein. (MSPLIB) [file pone.0057667.s006.plain]

Name: 138.092_70.421 MS spectrum
SYNON: $:00in-source
SYNON: $:04 0
Comment: tyramine idMS spectrum
Num Peaks: 2
121.058 108;
138.092 41;

Name: 138.092_70.421 idMSMS spectrum
SYNON: $:00in-source
SYNON: $:04 0
Comment: tyramine idMSMS spectrum
Num Peaks: 2
121.058 96;
138.092 16;

Name: 284.13_249.538 MS spectrum
SYNON: $:00in-source
SYNON: $:04 0
Comment: coumaryl tyramine idMS
Num Peaks: 5
284.13 1625;
285.133 260;
286.144 28;
147.046 19;
148.049 3;

Name: 284.13_249.538 idMSMS spectrum
SYNON: $:00in-source
SYNON: $:04 0
Comment: coumaryl tyramine idMSMS
Num Peaks: 6
147.046 5976;
119.051 693;
121.067 626;
148.049 414;
284.13 212;
285.133 51;

Name: 314.14_257.327 MS spectrum
SYNON: $:00in-source
SYNON: $:04 0
Comment: feruloyl tyramine idMS
Num Peaks: 3
314.14 1126;
315.143 178;
316.146 18;

Name: 314.14_257.327 idMSMS spectrum
SYNON: $:00in-source
SYNON: $:04 0
Comment: feruloyl tyramine idMSMS
Num Peaks: 5
121.067 364;
93.071 170;
314.14 116;
315.143 29;
316.146 12;

Name: 1056.528_226.57 MS spectrum
SYNON: $:00in-source
SYNON: $:04 0
Comment: Zein C-terminus, non-tryptic, idMS
Num Peaks: 63
786.91 11018;
787.412 9623;
524.943 6714;
525.277 5943;
787.913 4764;
525.611 3019;
788.414 1674;
525.945 1109;
788.915 443;
526.279 314;
1049.21 285;
1049.544 265;
532.27 172;
1049.878 169;
1048.875 158;
532.604 150;
789.417 117;
537.927 110;
798.401 96;
797.901 95;
532.938 79;
526.614 70;
705.876 67;
525.403 52;
798.904 44;
702.864 41;
703.366 37;
1050.546 35;
533.273 34;
542.916 32;
543.25 30;
799.403 29;
407.439 29;
407.69 26;
789.915 25;
706.373 24;
526.947 24;
739.379 22;
492.592 22;
555.289 22;
538.596 21;
492.926 18;
612.311 18;
807.394 18;
703.868 18;
527.271 16;
543.584 16;
407.94 15;
468.913 13;
612.813 12;
493.257 12;
613.315 11;
555.789 11;
556.288 9;
520.268 9;
408.192 8;
1056.528 8;
464.25 7;
583.801 6;
350.207 5;
485.253 5;
121.085 4;
498.748 4;

Name: 1056.528_226.57 idMSMS spectrum
SYNON: $:00in-source
SYNON: $:04 0
Comment: Zein C-terminus, non-tryptic, idMSMS
Num Peaks: 254
786.91 6350;
787.412 5566;
120.082 2877;
86.098 2868;
787.913 2588;
169.1 1939;
647.829 1687;
442.206 1560;
166.087 1559;
141.104 1267;
648.331 1182;
498.748 1027;
70.067 1025;
110.073 887;
240.136 883;
788.414 876;
299.173 866;
704.371 812;
612.311 750;
442.708 717;
279.172 698;
704.872 615;
633.832 614;
499.249 563;
271.178 541;
883.406 516;
428.209 512;
555.289 502;
612.813 480;
648.832 439;
634.334 428;
484.751 379;
136.077 376;
996.49 339;
555.789 338;
1109.57 308;
186.089 302;
705.374 262;
690.374 244;
327.167 242;
428.71 224;
788.915 211;
485.253 206;
884.41 205;
443.209 203;
309.157 197;
613.315 189;
101.073 187;
490.236 186;
121.085 186;
583.801 183;
639.322 178;
690.875 176;
1110.574 170;
499.752 167;
746.348 166;
634.835 158;
541.291 157;
638.825 142;
167.09 142;
556.288 137;
170.103 132;
649.333 132;
462.239 127;
598.313 126;
591.289 126;
257.128 124;
292.131 124;
584.301 123;
603.31 123;
828.402 122;
87.1 120;
778.403 119;
223.156 119;
464.25 118;
618.29 118;
228.135 117;
412.255 116;
757.364 115;
603.804 114;
798.401 112;
797.901 111;
577.33 107;
300.175 107;
455.215 107;
541.788 107;
715.317 105;
280.173 102;
242.151 100;
1055.529 100;
855.411 95;
472.221 94;
249.101 94;
968.495 94;
644.281 94;
507.258 92;
777.905 91;
635.326 90;
401.183 90;
433.697 89;
604.305 89;
241.138 89;
639.822 88;
221.105 87;
691.378 85;
384.261 84;
511.757 82;
789.417 81;
941.481 81;
433.202 81;
870.443 80;
568.296 80;
142.106 79;
598.815 79;
429.209 77;
705.876 77;
827.474 76;
476.238 75;
379.206 75;
758.366 75;
591.79 74;
899.437 74;
998.497 73;
778.903 71;
625.323 69;
568.794 68;
272.183 68;
576.794 68;
549.313 66;
871.448 66;
254.151 66;
670.33 66;
695.366 65;
695.864 65;
747.35 65;
394.184 64;
599.312 64;
212.12 62;
485.753 61;
1056.528 61;
829.403 60;
729.348 60;
512.257 60;
546.287 59;
584.805 59;
377.16 58;
1111.577 57;
546.781 57;
798.904 57;
528.308 57;
563.786 56;
786.361 56;
865.399 56;
239.116 55;
500.254 55;
256.132 54;
613.817 53;
542.286 52;
533.273 52;
589.32 51;
330.145 51;
616.287 51;
199.182 51;
728.34 51;
491.238 50;
238.126 50;
444.224 49;
696.365 49;
434.198 47;
620.332 47;
590.304 47;
547.276 46;
564.287 46;
328.17 46;
585.31 46;
455.717 46;
362.183 46;
532.78 46;
446.239 45;
677.369 45;
640.325 45;
575.294 44;
716.322 44;
346.224 43;
799.403 43;
463.238 43;
556.787 43;
569.294 42;
376.178 41;
304.131 41;
592.296 41;
443.711 40;
642.338 40;
589.81 40;
660.347 39;
450.202 39;
364.237 38;
529.256 38;
476.74 38;
520.268 37;
625.823 37;
550.302 37;
577.794 37;
465.253 37;
514.269 36;
604.808 36;
489.254 35;
668.852 34;
691.877 34;
508.254 33;
350.207 33;
490.742 33;
532.27 32;
706.373 32;
649.836 32;
527.271 31;
681.862 31;
703.366 31;
519.767 31;
528.768 30;
574.793 30;
548.274 30;
493.257 30;
549.789 30;
566.297 29;
519.273 29;
554.788 28;
569.801 27;
361.192 27;
621.337 27;
738.383 27;
358.205 27;
538.262 26;
702.864 26;
739.379 25;
512.761 24;
590.806 24;
596.809 23;
789.915 23;
522.297 22;
531.284 21;
473.282 21;
542.781 19;
579.295 19;
543.25 19;
535.299 18;
347.217 16;
461.264 16;
738.886 15;
703.868 14;
787.564 10;
450.776 6;
407.69 4;
532.604 4;
